# Supplementary material for: Overweight in Swedish show dogs–prevalence and association with performance in competition
Source: Acta Vet Scand. 2021 Apr 26;63:17. doi: 10.1186/s13028-021-00582-2 (PMC8074276; doi:10.1186/s13028-021-00582-2)
Supplement: Supplementary file 1 — Additional file 1. Raw data (breed, sex, age, BCS and performance in competition) for the 120 dogs included in the study cohort. [file 13028_2021_582_MOESM1_ESM.xlsx]

## Sheet: n=120 dogs
Dog ID	Breed	Sex	Age (years)	BCS (1-9)	Judgement	Certificate
1	Dachshund	Female	8	5	Very good
2	Dachshund	Female	1	5	Very good
3	Dachshund	Male	3	5	Very good
4	Labrador retriever	Male	3	5	Good
5	Labrador retriever	Female	4	6	Excellent	Certificate
6	Golden retriever	Female	7	6	Excellent
7	Golden retriever	Female	2	6
8	Golden retriever	Female	1	5	Good
9	Golden retriever	Female	1	6	Very good
10	Golden retriever	Female	3	6	Very good
11	Golden retriever	Female	3	6	Very good
12	Labrador retriever	Female	2	6	Very good
13	Golden retriever	Female	1	5	Good
14	Golden retriever	Male	4	6	Excellent	Certificate
15	Labrador retriever	Female	4	6	Excellent	Certificate
16	Dachshund	Female	9	5
17	Dachshund	Female	14	5	Excellent
18	Dachshund	Male	3	4	Very good
19	Dachshund	Male	1	5	Good
20	Dachshund	Male	1	5	Excellent
21	Dachshund	Male	1	5	Excellent	Certificate
22	Dachshund	Female	1	5	Excellent
23	Dachshund	Male	2	5	Excellent
24	Dachshund	Female	2	5	Excellent
25	Dachshund	Female	2	5	Very good
26	Dachshund	Female	3	5	Excellent
27	Dachshund	Female	3	5	Excellent
28	Dachshund	Female	0.5	4
29	Dachshund	Female	1	5	Excellent
30	Dachshund	Female	1	5	Very good
31	Dachshund	Female	2	6	Excellent	Certificate
32	Dachshund	Male	2	5	Excellent	Certificate
33	Dachshund	Male	1	5	Excellent	Certificate
34	Dachshund	Female	0.5	5
35	Labrador retriever	Female	2	6	Excellent	Certificate
36	Labrador retriever	Female	1	6	Excellent	Certificate
37	Labrador retriever	Female	0.5	6
38	Labrador retriever	Female	3	6	Excellent
39	Labrador retriever	Male	4	6	Excellent
40	Labrador retriever	Female	1	6	Good
41	Labrador retriever	Male	3	5	Excellent	Certificate
42	Labrador retriever	Female	1	5	Excellent	Certificate
43	Labrador retriever	Female	5	5	Excellent	Certificate
44	Labrador retriever	Male	1	5	Excellent
45	Labrador retriever	Female	2	6
46	Golden retriever	Female	7	5	Excellent
47	Golden retriever	Male	5	5	Excellent	Certificate
48	Golden retriever	Female	2	6
49	Golden retriever	Female	6	6
50	Golden retriever	Male	11	5
51	Golden retriever	Female	0.5	5	Very good
52	Golden retriever	Female	3	6	Very good
53	Golden retriever	Female	1	5	Very good
54	Golden retriever	Female	1	5	Excellent
55	Golden retriever	Female	10	6	Excellent	Certificate
56	Golden retriever	Male	5	6	Excellent	Certificate
57	Golden retriever	Female	5	6	Very good
58	Golden retriever	Male	2	5	Excellent	Certificate
59	Golden retriever	Male	8	5	Excellent
60	Golden retriever	Male	6	6	Excellent	Certificate
101	Whippet	Male	5	5	Very good
102	Whippet	Female	5	5	Excellent	Certificate
103	Whippet	Male	0.5	4
104	Whippet	Female	6	5	Very good
106	French bulldog	Male	1	6	Excellent
108	French bulldog	Male	2	5	Excellent
110	Whippet	Female	1	4	Very good
111	Whippet	Male	2	5	Excellent	Certificate
112	Whippet	Female	6	5	Very good
113	Whippet	Female	10	5	Excellent
114	Whippet	Female	3	5	Excellent	Certificate
115	Whippet	Female	0.5	4
116	Whippet	Female	0.5	4
117	Whippet	Male	1	5	Excellent
118	Whippet	Male	4	5	Excellent
119	Whippet	Male	4	5	Excellent
120	Whippet	Male	7	5	Excellent	Certificate
121	Whippet	Male	1	5	Very good
122	Whippet	Female	1	5	Excellent
123	Whippet	Female	1	5	Excellent
124	Whippet	Male	3	5	Excellent
125	Whippet	Female	1	5	Very good
126	Whippet	Female	1	4	Excellent
127	Whippet	Female	0.5	6
128	Whippet	Male	2	4	Excellent	Certificate
129	Whippet	Male	2	5	Excellent
130	Whippet	Male	6	5	Excellent	Certificate
131	Whippet	Female	5	5	Excellent	Certificate
132	Chihuahua	Male	1	6	Very good
133	Chihuahua	Female	0.5	6
134	Chihuahua	Female	1	5	Excellent	Certificate
135	Chihuahua	Female	2	6	Excellent
136	Chihuahua	Male	1	5	Excellent
137	Chihuahua	Female	1	5	Excellent	Certificate
138	Chihuahua	Male	1	5	Very good
139	Chihuahua	Female	5	6	Excellent
140	Chihuahua	Female	2	5	Good
141	Chihuahua	Male	2	4	Excellent
142	Chihuahua	Female	0.5	5
143	Chihuahua	Male	0.5	6
144	Chihuahua	Female	1	6
145	Chihuahua	Male	1	5	Excellent
146	Chihuahua	Male	2	4	Excellent
147	Chihuahua	Female	2	5	Excellent	Certificate
148	Chihuahua	Male	1	6	Excellent	Certificate
149	Chihuahua	Male	1	5	Excellent
150	Chihuahua	Female	4	5	Excellent	Certificate
151	Chihuahua	Female	1	5	Excellent
152	Chihuahua	Female	2	5	Excellent
153	Chihuahua	Female	3	5	Excellent	Certificate
154	French bulldog	Male	2	6	Excellent
155	French bulldog	Male	1	5	Very good
156	French bulldog	Male	0.5	6
157	French bulldog	Female	2	5	Very good
158	French bulldog	Male	1	6	Very good
159	French bulldog	Male	0.5	7
160	French bulldog	Female	0.5	6
161	French bulldog	Male	2	5	Excellent	Certificate
162	French bulldog	Female	1	5	Excellent	Certificate
163	French bulldog	Male	1	5	Excellent	Certificate
105	Pug	Male	1	6	Very good	Not included in statistics
109	Pug	Female	0.5	6		Not included in statistics
107	Pug	Male	2	6	Excellent	Not included in statistics
